# Supplementary material for: Differential Analysis of Longitudinal Methicillin-Resistant Staphylococcus aureus Colonization in Relation to Microbial Shifts in the Nasal Microbiome of Neonatal Piglets
Source: mSystems. 2021 Jul 20;6(4):e00152-21. doi: 10.1128/mSystems.00152-21 (PMC8407314; doi:10.1128/mSystems.00152-21)
Supplement: TABLE S1 [file msystems.00152-21-st001.xlsx]

## Sheet: L6_Log_mrsa_16S
Taxa	rrm	p-value	CI(2.5%)	CI(97.5%)	Bonferroni p-value
Sphingobacterium	-0.599786	2.0528e-08	-0.674921	-0.456033	1.95016e-06
Oscillospira	0.59861	2.22341e-08	0.447687	0.70543	2.11224e-06
Pseudomonas	-0.581574	6.82874e-08	-0.58902	-0.281175	6.4873e-06
Rothia	-0.56967	1.44107e-07	-0.670541	-0.386802	1.36902e-05
Staphylococcus	-0.565005	1.9157e-07	-0.678044	-0.384211	1.81992e-05
Dorea	0.537542	9.40165e-07	0.324643	0.668232	8.93157e-05
Gemella	-0.527578	1.61826e-06	-0.616528	-0.318661	0.000153735
Alloiococcus	-0.512352	3.59158e-06	-0.62118	-0.331536	0.0003412
Peptococcus	0.504733	5.2766e-06	0.188395	0.624744	0.000501277
Lactobacillus	0.502378	5.93196e-06	0.160567	0.561003	0.000563536
Coprococcus	0.497813	7.42428e-06	0.284187	0.630935	0.000705307
Methanobrevibacter	0.496005	8.10757e-06	0.334411	0.635216	0.000770219
Acinetobacter	-0.490872	1.03803e-05	-0.649694	-0.26729	0.000986128
Vagococcus	0.490612	1.05101e-05	0.100763	0.530525	0.000998458
Pasteurella	-0.472703	2.41292e-05	-0.462124	-0.168247	0.00229227
Blautia	0.469004	2.84843e-05	0.237443	0.597685	0.00270601
Wautersiella	-0.467389	3.06062e-05	-0.601796	-0.272847	0.00290759
Actinobacillus	-0.439607	9.97218e-05	-0.603001	-0.248949	0.00947357
Phascolarctobacterium	0.438053	0.000106216	0.226397	0.57507	0.0100906
Micrococcus	-0.434522	0.000122456	-0.574753	-0.237973	0.0116333
Porphyromonas	-0.430356	0.000144547	-0.51139	-0.177851	0.013732
Mannheimia	-0.430042	0.000146354	-0.499548	-0.158482	0.0139036
Globicatella	-0.426598	0.000167565	-0.560707	-0.197135	0.0159187
[Eubacterium]	0.423749	0.000187218	0.186729	0.554984	0.0177857
ph2	0.4199	0.000217137	0.203079	0.620606	0.020628
Fusobacterium	-0.400709	0.000443084	-0.469604	-0.116943	0.0420929
Aerococcus	-0.397227	0.000502027	-0.59443	-0.202373	0.0476926
Leptotrichia	-0.396707	0.000511404	-0.462784	-0.106873	0.0485834
Methanosphaera	0.369932	0.00127638	0.217657	0.58817	0.121256
Anaerococcus	0.366848	0.00141125	0.14722	0.536343	0.134069
Cloacibacterium	-0.363941	0.00155006	-0.521129	-0.174885	0.147256
02d06	0.355803	0.0020064	0.178647	0.552685	0.190608
Gallicola	0.344523	0.00283805	0.0619386	0.515947	0.269614
Sharpea	-0.331296	0.0041956	-0.505332	-0.217028	0.398582
Ruminococcus	0.330589	0.00428215	0.151339	0.533093	0.406805
Helcococcus	-0.330287	0.0043196	-0.360909	0.100661	0.410362
Subdoligranulum	0.327158	0.00472537	0.038645	0.511433	0.44891
Moraxella	0.321049	0.00561565	0.17631	0.52267	0.533487
Corynebacterium	-0.311435	0.00731766	-0.468022	-0.0596835	0.695178
Turicibacter	0.297571	0.010565	0.0207826	0.409737	1
Bergeyella	0.281489	0.0158421	0.0995363	0.493027	1
CF231	0.267297	0.0222463	0.0614651	0.460277	1
Bacillus	0.262018	0.025135	-0.191172	0.261855	1
Neisseria	0.260292	0.0261456	0.0091003	0.486642	1
Wohlfahrtiimonas	0.25999	0.026326	-0.0792007	0.408807	1
Pseudoramibacter_Eubacterium	0.25409	0.0300668	0.011705	0.411123	1
Treponema	0.246459	0.0355586	-0.0200164	0.387368	1
Myroides	-0.240041	0.0408029	-0.472912	-0.09429	1
Megasphaera	0.236753	0.0437299	0.0440345	0.449027	1
Mogibacterium	0.227532	0.0528729	-0.086393	0.38633	1
[Prevotella]	0.226621	0.0538557	-0.0685316	0.411484	1
Leuconostoc	-0.225731	0.0548303	-0.448165	-0.0889053	1
GW-34	0.223261	0.0576097	-0.0308434	0.396836	1
Epulopiscium	-0.222466	0.0585277	-0.382025	0.0356323	1
Psychrobacter	0.215746	0.0667763	0.0243819	0.517739	1
Sphingomonas	-0.20925	0.0756168	-0.464651	-0.0517962	1
Collinsella	0.201203	0.0878379	-0.0418794	0.425364	1
Desulfovibrio	0.195625	0.0971878	-0.0881212	0.369783	1
Faecalibacterium	0.192753	0.102297	-0.0431962	0.422142	1
Anaerovibrio	0.191574	0.104454	-0.054664	0.398812	1
Actinomyces	0.184321	0.118507	-0.0831646	0.390485	1
Kurthia	-0.183612	0.119956	-0.380499	0.0171163	1
Roseburia	0.177915	0.13209	-0.0426612	0.394624	1
Veillonella	-0.174877	0.138929	-0.307808	0.116078	1
Fibrobacter	-0.166166	0.16002	-0.384696	-0.00212267	1
Bulleidia	0.164012	0.165581	-0.116573	0.356957	1
Streptococcus	-0.159058	0.178912	-0.288973	0.0564905	1
Peptostreptococcus	-0.155978	0.187585	-0.310298	0.0877582	1
Trichococcus	-0.150925	0.202464	-0.273714	0.155379	1
Facklamia	-0.146381	0.216546	-0.375653	0.0609255	1
Pediococcus	0.145379	0.219743	-0.126479	0.254324	1
Prevotella	0.142164	0.230222	-0.0681266	0.390964	1
Jeotgalicoccus	-0.137685	0.24539	-0.418183	-0.02547	1
Peptoniphilus	0.131325	0.268087	-0.0692839	0.438752	1
Bifidobacterium	-0.127374	0.282875	-0.28714	0.139122	1
Lactococcus	-0.123198	0.299083	-0.342556	0.104622	1
Eubacterium	0.119768	0.312842	-0.11331	0.316208	1
Campylobacter	0.11779	0.320957	-0.106636	0.373394	1
Parabacteroides	-0.111723	0.346687	-0.341858	0.0828667	1
Akkermansia	-0.111698	0.346794	-0.266145	0.143476	1
Weissella	0.111457	0.347843	-0.324398	0.252674	1
Enterococcus	-0.104316	0.379787	-0.362731	0.12993	1
Brevibacterium	-0.100368	0.398177	-0.316915	0.0963484	1
p-75-a5	0.0903295	0.447248	-0.220143	0.1879	1
Bacteroides	0.0876276	0.461008	-0.180808	0.260881	1
Arcobacter	-0.087397	0.462193	-0.314085	0.0696353	1
YRC22	0.0807337	0.497142	-0.167575	0.260389	1
[Ruminococcus]	-0.0705517	0.553094	-0.354053	-0.0102183	1
vadinCA11	-0.0459177	0.699679	-0.239676	0.151006	1
Paludibacter	-0.0349393	0.769172	-0.302535	0.224877	1
Olsenella	-0.0273365	0.818422	-0.14135	0.328813	1
Haemophilus	-0.0228222	0.848015	-0.272633	0.210413	1
Kingella	0.0212323	0.858489	-0.121164	0.375125	1
Clostridium	-0.00296852	0.980115	-0.257614	0.17711	1

## Sheet: L6_Log_aureus_16S
Taxa	rrm	p-value	CI(2.5%)	CI(97.5%)	Bonferroni p-value
Oscillospira	0.526822	1.68519e-06	0.342636	0.681425	0.000160093
[Eubacterium]	0.514563	3.20667e-06	0.278642	0.647319	0.000304634
Blautia	0.513025	3.47003e-06	0.31158	0.653802	0.000329653
Methanobrevibacter	0.498587	7.14888e-06	0.254842	0.640177	0.000679144
Staphylococcus	-0.491851	9.90566e-06	-0.578079	-0.292002	0.000941038
Actinobacillus	-0.489449	1.11087e-05	-0.621811	-0.274233	0.00105533
Mannheimia	-0.468738	2.8825e-05	-0.529618	-0.156886	0.00273837
Wautersiella	-0.462951	3.72185e-05	-0.581683	-0.271818	0.00353576
Phascolarctobacterium	0.461717	3.92806e-05	0.246685	0.594048	0.00373166
Ruminococcus	0.460357	4.16755e-05	0.264513	0.63626	0.00395918
Rothia	-0.454288	5.41055e-05	-0.627397	-0.208742	0.00514002
Acinetobacter	-0.453185	5.67058e-05	-0.585306	-0.272934	0.00538705
Aerococcus	-0.44214	8.99143e-05	-0.616175	-0.291546	0.00854185
Pediococcus	0.440295	9.69654e-05	0.140976	0.564778	0.00921171
Globicatella	-0.440218	9.72698e-05	-0.592303	-0.178906	0.00924063
Pseudomonas	-0.430767	0.000142216	-0.472518	-0.131449	0.0135105
Alloiococcus	-0.430132	0.000145832	-0.552111	-0.264453	0.013854
Gemella	-0.416076	0.000251148	-0.542883	-0.131621	0.0238591
Lactobacillus	0.400444	0.00044733	0.0567402	0.496237	0.0424963
Coprococcus	0.39908	0.000469814	0.171081	0.587412	0.0446323
Myroides	-0.396243	0.00051993	-0.562092	-0.223258	0.0493934
Megasphaera	0.385313	0.000761893	0.201762	0.587459	0.0723798
Fusobacterium	-0.377977	0.000977526	-0.518501	-0.114407	0.0928649
Pasteurella	-0.377756	0.000984801	-0.420697	-0.123155	0.0935561
Sphingobacterium	-0.376641	0.00102227	-0.515259	-0.188623	0.0971155
Porphyromonas	-0.367636	0.00137563	-0.495045	-0.0965045	0.130685
Peptococcus	0.348137	0.00254307	0.0770294	0.520922	0.241592
Subdoligranulum	0.346724	0.00265495	0.0674589	0.508286	0.25222
CF231	0.340931	0.00316115	0.116638	0.536041	0.300309
Turicibacter	0.340538	0.00319838	0.0792638	0.439107	0.303846
Corynebacterium	-0.329283	0.00444635	-0.488803	-0.0895869	0.422404
p-75-a5	0.318253	0.00607037	0.00973166	0.455398	0.576685
Anaerovibrio	0.314777	0.00668065	0.0424476	0.477895	0.634662
Mogibacterium	0.31464	0.00670573	0.0259732	0.480314	0.637045
Lactococcus	-0.314438	0.00674304	-0.512737	-0.0918346	0.640589
Kurthia	-0.312264	0.00715494	-0.524567	-0.117158	0.679719
Cloacibacterium	-0.310751	0.00745454	-0.450567	-0.158571	0.708181
Facklamia	-0.304774	0.00874818	-0.484716	-0.108092	0.831077
Anaerococcus	0.299452	0.0100614	0.0813751	0.507012	0.955836
Trichococcus	-0.296151	0.0109595	-0.403358	0.00011535	1
Dorea	0.294505	0.0114328	0.0637341	0.462407	1
Bulleidia	0.291994	0.012189	0.000715466	0.480698	1
Micrococcus	-0.287174	0.0137627	-0.430523	-0.105813	1
Pseudoramibacter_Eubacterium	0.285275	0.0144294	0.0250963	0.44614	1
Desulfovibrio	0.283716	0.0149973	0.0010761	0.427435	1
02d06	0.27268	0.0195965	0.0996212	0.479726	1
Veillonella	-0.2687	0.0215276	-0.39766	-0.0050304	1
Prevotella	0.26334	0.0243835	0.0248569	0.46419	1
ph2	0.261361	0.025516	0.0364605	0.498522	1
Roseburia	0.255937	0.0288506	0.0299704	0.482233	1
Methanosphaera	0.250799	0.0323406	0.0424316	0.493205	1
Collinsella	0.250068	0.0328644	0.0181032	0.441813	1
Treponema	0.238519	0.0421366	-0.0529202	0.396909	1
Peptostreptococcus	-0.230233	0.050046	-0.435124	0.00862554	1
Leptotrichia	-0.223897	0.0568825	-0.355555	0.0699403	1
Faecalibacterium	0.222388	0.058618	-0.0288041	0.426857	1
Bergeyella	0.222072	0.0589874	-0.00332834	0.432782	1
Streptococcus	-0.21661	0.065666	-0.400017	0.0312599	1
Epulopiscium	-0.20477	0.0822416	-0.350176	0.0908377	1
Helcococcus	-0.203815	0.0837116	-0.274016	0.160412	1
Enterococcus	-0.191302	0.104957	-0.405088	0.0180173	1
Bacillus	0.165479	0.161777	-0.196792	0.239268	1
Moraxella	0.158528	0.180383	-0.0144798	0.3772	1
Jeotgalicoccus	-0.158038	0.181751	-0.438476	-0.00322239	1
Vagococcus	0.15387	0.193695	-0.176029	0.307928	1
Gallicola	0.150963	0.20235	-0.131303	0.328389	1
Wohlfahrtiimonas	0.149861	0.2057	-0.153018	0.318302	1
[Prevotella]	0.148673	0.209358	-0.124	0.318322	1
Haemophilus	0.125126	0.291526	-0.0889284	0.339584	1
Neisseria	0.124725	0.293088	-0.122632	0.357133	1
Campylobacter	0.106268	0.370881	-0.13201	0.364283	1
Arcobacter	0.105873	0.372673	-0.156637	0.277058	1
Eubacterium	0.103056	0.385599	-0.169561	0.317438	1
Fibrobacter	0.0835443	0.482235	-0.127445	0.325496	1
Leuconostoc	-0.082859	0.485847	-0.313994	0.111374	1
Bacteroides	-0.0825349	0.487561	-0.325652	0.111577	1
Psychrobacter	-0.0808338	0.496607	-0.215404	0.238772	1
GW-34	0.0807344	0.497138	-0.199773	0.274995	1
Brevibacterium	0.0700557	0.555895	-0.188436	0.264254	1
Weissella	-0.0626016	0.598782	-0.383366	0.114145	1
Peptoniphilus	0.0590161	0.61992	-0.113181	0.303279	1
Sharpea	-0.0582456	0.624504	-0.335964	0.130413	1
Akkermansia	-0.0577072	0.627716	-0.22215	0.245595	1
Kingella	0.057027	0.631783	-0.106925	0.335739	1
Sphingomonas	-0.0469294	0.693388	-0.281425	0.147939	1
YRC22	0.0443059	0.709744	-0.201606	0.206445	1
[Ruminococcus]	-0.040356	0.734618	-0.321085	0.0836009	1
Olsenella	0.039873	0.737679	-0.120689	0.36339	1
vadinCA11	-0.0335658	0.778008	-0.223641	0.182025	1
Paludibacter	0.0268788	0.821412	-0.161404	0.29663	1
Clostridium	0.0246631	0.835919	-0.227721	0.183553	1
Actinomyces	-0.0203635	0.864223	-0.270898	0.1653	1
Parabacteroides	-0.00577684	0.961313	-0.231319	0.254023	1
Bifidobacterium	-0.00358772	0.975968	-0.187817	0.252044	1

## Sheet: L7_Log_mrsa_16S
Taxa	rrm	p-value	CI(2.5%)	CI(97.5%)	Bonferroni p-value
Streptococcus agalactiae	-0.743876	4.70334e-14	-0.643257	-0.390822	4.65631e-12
Acinetobacter schindleri	-0.648607	5.47351e-10	-0.697456	-0.405911	5.41878e-08
unclassified Lactobacillus sp.	0.603706	1.56915e-08	0.334099	0.648872	1.55345e-06
Mannheimia varigena	-0.57249	1.21061e-07	-0.626616	-0.338584	1.19851e-05
Helcococcus ovis	-0.560295	2.54254e-07	-0.531332	-0.215401	2.51712e-05
Corynebacterium stationis	-0.55867	2.80056e-07	-0.662716	-0.317632	2.77256e-05
Moraxella nonliquefaciens/catarrhalis	0.552438	4.03778e-07	0.388707	0.684813	3.9974e-05
Rothia nasimurium	-0.550528	4.5102e-07	-0.654442	-0.35579	4.4651e-05
Vagococcus fluvialis	0.549107	4.89521e-07	0.192158	0.579052	4.84625e-05
Dorea longicatena	0.545316	6.07908e-07	0.395501	0.705459	6.01829e-05
Fusobacterium gastrosuis	-0.540683	7.89349e-07	-0.589953	-0.284145	7.81456e-05
Peptococcus niger	0.53619	1.01308e-06	0.239712	0.649004	0.000100295
Clostridium disporicum	0.53431	1.1234e-06	0.362458	0.611619	0.000111216
Haemophilus parasuis	-0.532392	1.24748e-06	-0.598245	-0.322933	0.000123501
unclassified Staphylococcus sp.	-0.531075	1.34012e-06	-0.647713	-0.32391	0.000132672
unclassified Weissela sp.	0.527756	1.60293e-06	0.115963	0.518824	0.00015869
unclassified Gemella sp.	-0.503561	5.59375e-06	-0.596161	-0.262039	0.000553781
unclassified Actinobacillus sp.	-0.501765	6.11458e-06	-0.632924	-0.301944	0.000605343
unclassified Enterobacteriaceae sp.	-0.496279	8.00031e-06	-0.631782	-0.320607	0.000792031
unclassified Ruminococcaceae sp.	0.479289	1.78713e-05	0.224053	0.596894	0.00176926
unclassified Lachnospiraceae sp.	0.477702	1.9223e-05	0.322046	0.622073	0.00190308
Phascolarctobacterium succinatutens	0.473101	2.37001e-05	0.264759	0.62731	0.00234631
Clostridium perfringens	-0.455786	5.07527e-05	-0.63533	-0.283541	0.00502451
Pasteurella aerogenes	-0.416325	0.000248797	-0.429849	-0.0808864	0.0246309
Moraxella lacunata	0.413695	0.00027473	0.204973	0.59088	0.0271983
Gallicola barnesae	0.40862	0.000331921	0.119127	0.570097	0.0328602
Porphyromonas pasteri	-0.405347	0.000374377	-0.525782	-0.188838	0.0370633
Globicatella sulfidifaciens	-0.39924	0.000467128	-0.540431	-0.134439	0.0462456
Lactobacillus mucosae	-0.389102	0.000668363	-0.567989	-0.225894	0.066168
Subdoligranulum variabile	0.378251	0.000968579	0.140157	0.565573	0.0958893
Coprococcus comes	0.374786	0.00108748	0.168868	0.565483	0.107661
Veillonella caviae	-0.374335	0.00110393	-0.490971	-0.142101	0.109289
Peptoniphilus indolicus	-0.371442	0.00121465	-0.420726	-0.073057	0.12025
unclassified Micrococcus sp.	-0.370677	0.00124557	-0.51893	-0.110008	0.123311
unclassified Planococcaceae sp.	0.369674	0.00128719	0.0704638	0.476938	0.127432
Aerococcus viridans	-0.369326	0.0013019	-0.551862	-0.172513	0.128888
unclassified Pasteurellaceae sp.	-0.364748	0.00151033	-0.50408	-0.141216	0.149523
Methanobrevibacter millerae	0.363096	0.00159265	0.24711	0.591033	0.157673
Turicibacter sanguinis	0.360938	0.00170627	0.125306	0.482802	0.16892
Peptostreptococcus russellii	0.358741	0.00182933	0.162508	0.534771	0.181104
Anaerococcus octavius	0.356502	0.00196294	0.0904267	0.511775	0.194331
Methanobrevibacter smithii	0.350018	0.00240071	0.0607979	0.478742	0.237671
Clostridium glycolicum	0.349677	0.00242593	0.0829784	0.409909	0.240167
Lactobacillus salivarius	0.34457	0.00283405	0.0538172	0.463711	0.280571
Corynebacterium confusum	-0.329873	0.00437147	-0.525992	-0.180353	0.432775
Bergeyella porcorum	0.322808	0.00534528	0.127061	0.546727	0.529183
Coprococcus catus	0.322058	0.00545905	0.0934893	0.529133	0.540446
unclassifieed Neisseria sp.	0.312766	0.00705785	0.0940053	0.534451	0.698727
Bifidobacterium boum	-0.292002	0.0121867	-0.395824	-0.0967325	1
[Eubacterium] biforme	0.287972	0.0134908	-0.0318573	0.442334	1
Streptococcus hyointestinalis	-0.273933	0.01902	-0.545693	-0.182945	1
Bacteroides coprosuis	0.27298	0.0194571	0.0341338	0.400133	1
Prevotella copri	0.272573	0.0196465	-0.0275245	0.454014	1
Collinsella aerofaciens	0.264407	0.0237906	0.0146275	0.475149	1
Peptostreptococcus anaerobius	-0.255671	0.0290231	-0.374323	0.0214218	1
Acinetobacter lwoffii	-0.250064	0.0328674	-0.441548	-0.079462	1
Faecalibacterium prausnitzii	0.242947	0.0383536	0.00433421	0.462061	1
Bulleidia extructa	0.237172	0.0433473	-0.0198969	0.453551	1
Bacillus foraminis	0.230386	0.0498898	-0.224891	0.215717	1
Roseburia faecis	0.227006	0.0534383	0.0013883	0.428658	1
Clostridium celatum	0.220734	0.0605697	-0.0698589	0.436155	1
Sharpea azabuensis	-0.210427	0.0739492	-0.402881	-0.0995638	1
Glaesserella parasuis	0.203573	0.0840873	-0.0408641	0.423825	1
Ruminococcus flavefaciens	0.198794	0.0917853	0.0114068	0.460415	1
Streptococcus hyovaginalis	-0.194827	0.0985865	-0.392196	0.0232987	1
Lactobacillus reuteri	0.193775	0.100455	0.0215264	0.497062	1
Clostridium cadveris	-0.178455	0.130902	-0.354033	0.0326597	1
Corynebacterium maris	-0.173041	0.143191	-0.452344	-0.0662623	1
Myroides odoratimimus	-0.168134	0.155058	-0.409587	-0.00409412	1
Weissella paramesenteroides	-0.166584	0.158957	-0.485698	-0.0322111	1
Treponema bryantii	0.165274	0.162306	-0.0953838	0.325831	1
Helcococcus sueciensis	0.162597	0.169313	0.0226927	0.461818	1
Facklamia tabacinasalis	-0.159374	0.17804	-0.381466	0.039164	1
Ruminococcus bromii	0.156568	0.185902	-0.0255803	0.382937	1
Clostridium butyricum	0.14087	0.234533	-0.0821428	0.379533	1
Lactobacillus paralimentarius	0.138955	0.241022	-0.182164	0.230815	1
unclassified Clostridium sp.	0.137953	0.244462	-0.205865	0.359996	1
Treponema porcinum	0.129364	0.275359	-0.0645527	0.359615	1
unclassified Kurthia sp.	-0.115181	0.331868	-0.323445	0.095624	1
unclassified Corynebacterium sp.	-0.115104	0.332194	-0.299088	0.188764	1
Oscillospira guilliermondii	0.111984	0.345553	-0.120312	0.342837	1
Streptococcus pluranimalium	-0.111654	0.346986	-0.283274	0.120956	1
Jeotgalicoccus psychrophilus	0.103459	0.383734	-0.155548	0.281244	1
Helcococcus kunzii	0.102864	0.38649	-0.0391103	0.388376	1
Actinomyces hyovaginalis	0.100085	0.399518	-0.124707	0.294678	1
unclassified Acinetobacter sp.	-0.0963804	0.417278	-0.356013	0.0772245	1
unclassified Moraxella sp.	0.0959687	0.41928	-0.0283748	0.34515	1
Olsenella umbonata	0.0875176	0.461573	-0.0558061	0.423788	1
Moraxella porci	-0.083335	0.483337	-0.270757	0.218539	1
Streptococcus suis	-0.0812086	0.494607	-0.239906	0.18799	1
Bacteroides fragilis	-0.0617192	0.603954	-0.254207	0.224347	1
Aerococcus suis	0.0601538	0.613178	-0.209711	0.287392	1
unclassified Enterococcus sp.	-0.0562009	0.636737	-0.293722	0.177387	1
unclassified Streptococcus sp.	0.050526	0.671191	-0.163157	0.256685	1
Acinetobacter guillouiae	0.0380761	0.749102	-0.175382	0.303821	1
Fibrobacter succinogenes	-0.0252638	0.831981	-0.251737	0.151023	1
[Ruminococcus] gnavus	0.0183475	0.877556	-0.269583	0.105775	1
Arcobacter cryaerophilus	-0.00275964	0.981513	-0.23347	0.159568	1

## Sheet: L7_Log_aureus_16S
Taxa	rrm	p-value	CI(2.5%)	CI(97.5%)	Bonferroni p-value
Corynebacterium stationis	-0.560824	2.46346e-07	-0.700026	-0.323248	2.43882e-05
Mannheimia varigena	-0.560244	2.55023e-07	-0.655246	-0.289228	2.52472e-05
unclassified Lactobacillus sp.	0.527498	1.62526e-06	0.260769	0.596977	0.000160901
Acinetobacter schindleri	-0.515187	3.10511e-06	-0.597559	-0.279869	0.000307406
Lactobacillus salivarius	0.505834	4.99409e-06	0.20567	0.617998	0.000494415
unclassified Lachnospiraceae sp.	0.501214	6.28327e-06	0.260967	0.604164	0.000622044
Moraxella nonliquefaciens/catarrhalis	0.491179	1.02293e-05	0.284994	0.631249	0.0010127
unclassified Ruminococcaceae sp.	0.483532	1.46799e-05	0.238397	0.604879	0.00145331
Phascolarctobacterium succinatutens	0.482122	1.56757e-05	0.285312	0.626196	0.00155189
Fusobacterium gastrosuis	-0.474082	2.26708e-05	-0.587819	-0.177962	0.00224441
Methanobrevibacter smithii	0.471495	2.54786e-05	0.149811	0.588884	0.00252239
Clostridium disporicum	0.470769	2.63221e-05	0.177283	0.627708	0.00260589
Lactobacillus mucosae	-0.470481	2.66652e-05	-0.636109	-0.247733	0.00263985
unclassified Staphylococcus sp.	-0.454592	5.34091e-05	-0.541669	-0.233383	0.00528751
Streptococcus agalactiae	-0.454055	5.46463e-05	-0.48866	-0.108228	0.00540999
Clostridium perfringens	-0.448638	6.86864e-05	-0.597971	-0.26891	0.00679995
Methanobrevibacter millerae	0.429193	0.00015134	0.265128	0.598607	0.0149827
unclassified Actinobacillus sp.	-0.425673	0.000173724	-0.540853	-0.193252	0.0171987
Rothia nasimurium	-0.424807	0.000179685	-0.597097	-0.182126	0.0177888
Dorea longicatena	0.4239	0.000186121	0.235431	0.612173	0.018426
Globicatella sulfidifaciens	-0.415876	0.000253063	-0.562654	-0.185092	0.0250532
Veillonella caviae	-0.414153	0.000270046	-0.536254	-0.199935	0.0267345
unclassified Pasteurellaceae sp.	-0.411973	0.000293036	-0.548754	-0.167941	0.0290105
Aerococcus viridans	-0.40946	0.000321763	-0.583941	-0.256014	0.0318546
Porphyromonas pasteri	-0.406409	0.000360089	-0.548029	-0.183309	0.0356488
Turicibacter sanguinis	0.397995	0.000488443	0.127143	0.50613	0.0483559
Subdoligranulum variabile	0.394097	0.000561007	0.138978	0.557749	0.0555397
Clostridium cadveris	-0.390792	0.0006301	-0.524488	-0.23361	0.0623799
Peptococcus niger	0.383129	0.000821059	0.146018	0.568729	0.0812848
Streptococcus pluranimalium	-0.380351	0.000902345	-0.566038	-0.134748	0.0893321
Streptococcus hyointestinalis	-0.37548	0.00106266	-0.518613	-0.266405	0.105203
unclassified Gemella sp.	-0.37062	0.00124791	-0.506535	-0.114881	0.123543
[Eubacterium] biforme	0.36106	0.00169966	0.117475	0.544219	0.168266
Myroides odoratimimus	-0.342403	0.00302499	-0.507748	-0.165189	0.299474
unclassified Enterobacteriaceae sp.	-0.332902	0.00400471	-0.492471	-0.123333	0.396466
Clostridium glycolicum	0.332276	0.00407811	-0.0278509	0.485332	0.403733
unclassified Weissela sp.	0.331769	0.0041386	-0.0555085	0.407851	0.409721
Anaerococcus octavius	0.326573	0.00480483	0.114811	0.486105	0.475678
Haemophilus parasuis	-0.326463	0.00481986	-0.460235	-0.0827187	0.477166
Bulleidia extructa	0.325514	0.00495161	0.083045	0.488453	0.490209
Peptostreptococcus anaerobius	-0.325318	0.00497926	-0.435404	-0.0551858	0.492947
Peptoniphilus indolicus	-0.32468	0.0050701	-0.409488	0.0220372	0.501939
Coprococcus comes	0.320858	0.00564564	0.105406	0.547944	0.558918
Facklamia tabacinasalis	-0.320713	0.00566854	-0.533655	-0.10462	0.561186
Pasteurella aerogenes	-0.319555	0.00585464	-0.372578	-0.055541	0.579609
Helcococcus ovis	-0.317429	0.00621041	-0.416989	0.0282688	0.61483
Roseburia faecis	0.311709	0.00726359	0.0728283	0.490044	0.719096
Collinsella aerofaciens	0.30672	0.00830691	0.0748793	0.505567	0.822384
Lactobacillus paralimentarius	0.30259	0.00926786	-0.020892	0.406073	0.917518
Corynebacterium confusum	-0.301889	0.00944016	-0.467149	-0.182273	0.934576
Prevotella copri	0.297609	0.0105546	0.0336134	0.476923	1
Faecalibacterium prausnitzii	0.269095	0.0213294	0.049592	0.488586	1
Peptostreptococcus russellii	0.268917	0.0214185	0.0463932	0.462403	1
Treponema porcinum	0.264333	0.0238313	0.0579201	0.483711	1
Bergeyella porcorum	0.262728	0.0247287	0.0396966	0.448596	1
Lactobacillus reuteri	0.262569	0.0248194	0.0549988	0.489016	1
Glaesserella parasuis	0.259681	0.026512	0.012873	0.437928	1
unclassified Planococcaceae sp.	0.258734	0.0270877	-0.0407741	0.379434	1
unclassified Kurthia sp.	-0.248629	0.0339173	-0.460523	-0.0348425	1
Moraxella lacunata	0.246983	0.0351562	0.0185226	0.460564	1
Coprococcus catus	0.239377	0.0413804	0.00881199	0.468149	1
Ruminococcus bromii	0.232936	0.0473415	0.00953729	0.430191	1
Bacteroides coprosuis	0.22856	0.051782	-0.0485848	0.401127	1
unclassified Micrococcus sp.	-0.221285	0.0599137	-0.377182	-0.0298396	1
Vagococcus fluvialis	0.217421	0.0646385	-0.0802746	0.353678	1
Gallicola barnesae	0.210787	0.0734453	-0.05208	0.403276	1
Helcococcus sueciensis	0.204351	0.0828833	0.0607694	0.482637	1
unclassified Acinetobacter sp.	-0.203153	0.084742	-0.465387	-0.0251821	1
Fibrobacter succinogenes	0.183123	0.120962	-0.0300674	0.431548	1
unclassifieed Neisseria sp.	0.182243	0.12279	-0.0316199	0.43868	1
Arcobacter cryaerophilus	0.18158	0.124181	-0.0765629	0.373862	1
unclassified Clostridium sp.	0.181296	0.124781	-0.144544	0.370081	1
Oscillospira guilliermondii	0.170849	0.148406	-0.0590184	0.390542	1
unclassified Corynebacterium sp.	-0.158542	0.180346	-0.351731	0.111797	1
Ruminococcus flavefaciens	0.151382	0.201086	-0.0729714	0.404235	1
Streptococcus suis	-0.149157	0.207865	-0.328302	0.214754	1
Olsenella umbonata	0.148646	0.209445	-0.00846034	0.427741	1
unclassified Enterococcus sp.	-0.148444	0.21007	-0.371749	0.0553966	1
unclassified Moraxella sp.	0.14254	0.228977	-0.00791802	0.417307	1
Clostridium celatum	0.139656	0.238631	-0.120355	0.37802	1
Bacteroides fragilis	-0.135719	0.252261	-0.311988	0.0991159	1
Clostridium butyricum	0.116014	0.328362	-0.167742	0.322076	1
Corynebacterium maris	-0.112427	0.343635	-0.335884	0.0224312	1
unclassified Streptococcus sp.	0.111729	0.346661	-0.0933572	0.331679	1
Bacillus foraminis	0.110744	0.350955	-0.226797	0.202535	1
Moraxella porci	-0.105395	0.374849	-0.282459	0.169522	1
Treponema bryantii	0.102131	0.389902	-0.165278	0.23845	1
Weissella paramesenteroides	-0.0787229	0.507953	-0.394215	0.0748022	1
Bifidobacterium boum	-0.0739959	0.533835	-0.284821	0.14836	1
Streptococcus hyovaginalis	0.0724748	0.5423	-0.152193	0.310214	1
Sharpea azabuensis	0.0680449	0.567319	-0.154943	0.229697	1
Aerococcus suis	-0.060549	0.610844	-0.300231	0.168373	1
Actinomyces hyovaginalis	0.0494254	0.677955	-0.196488	0.236008	1
Acinetobacter guillouiae	0.0418123	0.725414	-0.144562	0.226455	1
[Ruminococcus] gnavus	0.0169548	0.886786	-0.261535	0.133471	1
Jeotgalicoccus psychrophilus	0.0114764	0.923231	-0.218252	0.197339	1
Acinetobacter lwoffii	-0.0109936	0.926451	-0.247146	0.157614	1
Helcococcus kunzii	0.000451766	0.996973	-0.130179	0.299773	1

## Sheet: L6_Log_mrsa_tuf
Taxa	rrm	p-value	CI(2.5%)	CI(97.5%)	Bonferroni p-value
Moraxella	0.61505	1.27965e-09	0.422176	0.702888	2.43134e-08
Vagococcus	0.582563	1.43644e-08	0.140598	0.537652	2.72923e-07
Staphylococcus	-0.552435	1.08025e-07	-0.639416	-0.34077	2.05247e-06
Gemella	-0.463574	1.48741e-05	-0.57248	-0.223803	0.000282609
Sphingobacterium	-0.458921	1.85672e-05	-0.552537	-0.179307	0.000352776
Paeniclostridium	0.319029	0.00392216	0.112263	0.4767	0.074521
Turicibacter	0.252018	0.0241226	0.0950344	0.43367	0.45833
Enterococcus	0.246122	0.0277566	0.0120537	0.446239	0.527375
Jeotgalicoccus	-0.205784	0.0670603	-0.406069	-0.0106722	1
Kurthia	-0.140905	0.212511	-0.324555	0.071068	1
Nosocomiicoccus	-0.118168	0.296506	-0.379957	0.00935336	1
Carnobacterium	-0.11176	0.323654	-0.370808	0.0549862	1
Macrococcus	-0.0995962	0.37941	-0.366027	0.10512	1
Blautia	-0.0962244	0.395834	-0.249122	0.206949	1
Aliicoccus	-0.0563817	0.619364	-0.222008	0.190651	1
Streptococcus	-0.0505446	0.656136	-0.197318	0.176153	1
Cellulosilyticum	0.0457779	0.686788	-0.107337	0.300968	1
Rummeliibacillus	-0.0369764	0.744702	-0.204925	0.216776	1

## Sheet: L6_Log_aureus_tuf
Taxa	rrm	p-value	CI(2.5%)	CI(97.5%)	Bonferroni p-value
Moraxella	0.455133	2.21878e-05	0.254659	0.611599	0.000421568
Turicibacter	0.413315	0.000138695	0.195732	0.546044	0.0026352
Paeniclostridium	0.354972	0.00123398	0.105827	0.497987	0.0234457
Staphylococcus	-0.34387	0.00178963	-0.4559	-0.109969	0.0340029
Macrococcus	-0.334771	0.00240335	-0.514058	-0.183602	0.0456636
Gemella	-0.327069	0.00306388	-0.473941	-0.0883429	0.0582137
Sphingobacterium	-0.266124	0.0170319	-0.37002	0.0460172	0.323607
Cellulosilyticum	-0.20607	0.0666725	-0.286871	0.148885	1
Enterococcus	0.192577	0.0870059	-0.0752045	0.384439	1
Vagococcus	0.170913	0.129567	-0.202664	0.234288	1
Jeotgalicoccus	-0.127355	0.260265	-0.356445	0.0671327	1
Nosocomiicoccus	0.0713057	0.52965	-0.226649	0.169364	1
Carnobacterium	-0.0447923	0.693192	-0.288614	0.109181	1
Blautia	-0.0395463	0.727628	-0.208047	0.225763	1
Rummeliibacillus	-0.0301667	0.790522	-0.230456	0.220792	1
Streptococcus	-0.0291591	0.797366	-0.189997	0.273	1
Aliicoccus	0.0280731	0.804761	-0.0833683	0.328739	1
Kurthia	0.0225842	0.842383	-0.234291	0.220699	1

## Sheet: L7_Log_mrsa_tuf
Taxa	rrm	p-value	CI(2.5%)	CI(97.5%)	Bonferroni p-value
Staphylococcus microti	-0.687141	1.94569e-12	-0.75597	-0.535437	7.97733e-11
Staphylococcus simulans	-0.66966	1.10706e-11	-0.76529	-0.510467	4.53893e-10
Enterococcus faecium	-0.600779	3.8273e-09	-0.724822	-0.431297	1.56919e-07
Moraxella bovoculi	0.581319	1.56755e-08	0.390364	0.691815	6.42696e-07
Streptococcus sp.	-0.55583	8.69118e-08	-0.680515	-0.427196	3.56338e-06
Vagococcus teuberi	0.534595	3.25813e-07	0.16319	0.547666	1.33583e-05
Staphylococcus aureus	0.524139	6.04502e-07	0.348077	0.662228	2.47846e-05
Vagococcus lutrae	0.503997	1.87872e-06	0.208302	0.56387	7.70275e-05
Staphylococcus hyicus	-0.488658	4.24982e-06	-0.472916	-0.147532	0.000174242
Staphylococcus hominis	0.485455	5.01481e-06	0.170895	0.499416	0.000205607
Gemella morbillorum	-0.471201	1.02687e-05	-0.563526	-0.236997	0.000421017
Macrococcus caseolyticus	0.457878	1.95047e-05	0.258315	0.59452	0.000799693
Sphingobacterium sp.	-0.457327	2.00173e-05	-0.525546	-0.179505	0.000820708
Staphylococcus pettenkoferi	0.42339	9.11407e-05	0.246394	0.599982	0.00373677
Staphylococcus epidermidis	0.41984	0.000105832	0.244867	0.578347	0.00433909
Moraxella osloensis	0.414825	0.000130345	0.22611	0.62412	0.00534417
Staphylococcus cohnii	0.402249	0.00021668	0.195241	0.52098	0.00888389
Macrococcus canis	-0.392212	0.000320493	-0.542146	-0.235446	0.0131402
Staphylococcus haemolyticus	-0.349068	0.00150624	-0.468706	-0.132031	0.0617559
Paeniclostridium sordellii	0.305296	0.00589177	0.119959	0.488093	0.241562
Turicibacter sp.	0.234601	0.0362034	0.0721271	0.4433	1
Enterococcus casseliflavus	-0.211639	0.0594874	-0.311042	0.035952	1
Staphylococcus sciuri	-0.20887	0.0629772	-0.337315	0.0485373	1
Streptococcus suis	-0.203395	0.0703648	-0.336823	0.00984791	1
Kurthia sp.	-0.139303	0.217809	-0.301109	0.0687956	1
Staphylococcus equorum	0.127079	0.26131	-0.120336	0.340542	1
Staphylococcus lentus	-0.123461	0.275244	-0.334938	0.0884284	1
Nosocomiicoccus massiliensis	-0.120981	0.285077	-0.384895	1.59537e-05	1
Blautia obeum	-0.118043	0.297021	-0.233069	0.11142	1
Carnobacterium sp.	-0.100257	0.376241	-0.341417	0.0502808	1
Enterococcus cecorum	0.0895019	0.42981	-0.123427	0.214571	1
Macrococcus sp.	0.0831796	0.463227	-0.156954	0.333242	1
Aliicoccus persicus	-0.0613923	0.588523	-0.212302	0.190903	1
Rummeliibacillus stabekisii	-0.0417552	0.713058	-0.193389	0.222743	1
Staphylococcus arlettae	-0.0417264	0.713247	-0.235974	0.183887	1
Cellulosilyticum lentocellum	0.0411441	0.717079	-0.102855	0.284127	1
Jeotgalicoccus halophilus	-0.0395342	0.727709	-0.296352	0.097412	1
Enterococcus faecalis	-0.0307319	0.786689	-0.321852	0.0635255	1
Enterococcus columbae	-0.0269609	0.812352	-0.260215	0.167549	1
Blautia hansenii	0.0229551	0.83983	-0.17578	0.315443	1

## Sheet: L7_Log_aureus_tuf
Taxa	rrm	p-value	CI(2.5%)	CI(97.5%)	Bonferroni p-value
Staphylococcus microti	-0.524587	5.88969e-07	-0.675286	-0.319508	2.41477e-05
Streptococcus sp.	-0.521796	6.92367e-07	-0.677137	-0.367059	2.83871e-05
Staphylococcus hyicus	-0.487521	4.50775e-06	-0.494201	-0.115493	0.000184818
Staphylococcus aureus	0.444644	3.59449e-05	0.257332	0.60865	0.00147374
Enterococcus cecorum	0.439407	4.54691e-05	0.172019	0.525169	0.00186423
Moraxella bovoculi	0.434139	5.73741e-05	0.218893	0.574354	0.00235234
Staphylococcus epidermidis	0.433577	5.88022e-05	0.249013	0.574665	0.00241089
Enterococcus faecium	-0.417412	0.000117112	-0.583654	-0.192791	0.00480161
Staphylococcus simulans	-0.41659	0.000121175	-0.604692	-0.265386	0.00496817
Staphylococcus hominis	0.41398	0.000134959	0.0645219	0.461262	0.00553331
Macrococcus canis	-0.396781	0.000268591	-0.525871	-0.19613	0.0110122
Turicibacter sp.	0.380537	0.000497617	0.155795	0.522467	0.0204023
Vagococcus lutrae	0.378439	0.000537636	0.0866327	0.451952	0.0220431
Staphylococcus pettenkoferi	0.344099	0.0017762	0.139885	0.529955	0.0728241
Gemella morbillorum	-0.336297	0.00228876	-0.472351	-0.074227	0.0938394
Paeniclostridium sordellii	0.334623	0.00241475	0.0657987	0.490127	0.0990048
Macrococcus caseolyticus	0.314464	0.00449962	0.115593	0.495861	0.184484
Moraxella osloensis	0.310297	0.00509135	0.135012	0.522879	0.208745
Sphingobacterium sp.	-0.272442	0.0144899	-0.374827	0.0106536	0.594084
Staphylococcus haemolyticus	-0.260795	0.0194654	-0.410535	-0.0184434	0.798082
Blautia obeum	-0.257255	0.0212416	-0.387658	0.0316195	0.870906
Staphylococcus equorum	0.2356	0.0353941	-0.003978	0.415709	1
Staphylococcus sciuri	-0.220012	0.0498821	-0.369681	0.0184302	1
Streptococcus suis	-0.210843	0.0604744	-0.367633	0.0910972	1
Cellulosilyticum lentocellum	-0.206943	0.065502	-0.279136	0.127715	1
Enterococcus faecalis	-0.188694	0.0936875	-0.385371	-0.0806201	1
Staphylococcus cohnii	0.177817	0.114562	-0.0896836	0.315823	1
Enterococcus columbae	-0.157459	0.163043	-0.368401	0.054901	1
Blautia hansenii	0.150782	0.181859	-0.0477979	0.380698	1
Enterococcus casseliflavus	-0.129244	0.253207	-0.241548	0.196223	1
Vagococcus teuberi	0.119255	0.292053	-0.224273	0.223113	1
Macrococcus sp.	-0.119158	0.292448	-0.298589	0.0949952	1
Nosocomiicoccus massiliensis	0.0629369	0.579158	-0.228268	0.13907	1
Staphylococcus lentus	0.0432475	0.703271	-0.140917	0.259018	1
Rummeliibacillus stabekisii	-0.0423925	0.708873	-0.212852	0.195628	1
Staphylococcus arlettae	-0.0403715	0.722173	-0.245738	0.190894	1
Carnobacterium sp.	-0.0179973	0.874101	-0.25748	0.160016	1
Aliicoccus persicus	0.0174332	0.878016	-0.0954753	0.332273	1
Kurthia sp.	0.0129739	0.909063	-0.208444	0.195198	1
Jeotgalicoccus halophilus	0.0043789	0.969249	-0.257837	0.189164	1
