# Supplementary material for: Differential Analysis of Longitudinal Methicillin-Resistant Staphylococcus aureus Colonization in Relation to Microbial Shifts in the Nasal Microbiome of Neonatal Piglets
Source: mSystems. 2021 Jul 20;6(4):e00152-21. doi: 10.1128/mSystems.00152-21 (PMC8407314; doi:10.1128/mSystems.00152-21)
Supplement: TABLE S2 [file msystems.00152-21-st002.xlsx]

## Sheet: L6_mrsa_16S
Taxa	metadata	coefficient	stderr	pval	qval
Staphylococcus	mrsa	-1.97487	0.363154	6.22503e-07	9.96004e-05
Dorea	mrsa	1.77832	0.344279	1.83192e-06	0.000146554
Gemella	mrsa	-2.50543	0.520434	7.29183e-06	0.000388898
Vagococcus	mrsa	1.86827	0.406854	1.70508e-05	0.000682033
Oscillospira	mrsa	1.58339	0.353756	2.59494e-05	0.000754417
Wautersiella	mrsa	-1.55916	0.356228	3.74025e-05	0.000754417
Micrococcus	mrsa	-1.48885	0.340344	3.77208e-05	0.000754417
Alloiococcus	mrsa	-1.32135	0.297966	3.02449e-05	0.000754417
Gallicola	mrsa	1.93331	0.462941	7.74118e-05	0.00137621
Mannheimia	mrsa	-3.66981	0.897012	0.000108324	0.00173319
Lactobacillus	mrsa	1.01238	0.258577	0.000195313	0.0023727
Porphyromonas	mrsa	-2.7818	0.712028	0.000200725	0.0023727
ph2	mrsa	1.28901	0.326181	0.000170717	0.0023727
Pseudomonas	mrsa	-0.996501	0.254946	0.000207612	0.0023727
Leptotrichia	mrsa	-1.30479	0.348713	0.000351953	0.00375416
Moraxella	mrsa	1.12094	0.302332	0.000393127	0.00393127
Eubacterium.	aureus	1.36241	0.371363	0.000447301	0.00420989
Actinobacillus	mrsa	-2.00361	0.57366	0.000795652	0.00707246
Blautia	aureus	1.69024	0.503268	0.00122055	0.0102783
Ruminococcus	aureus	1.21728	0.366554	0.00137386	0.0109908
Myroides	aureus	-1.54266	0.46683	0.00145142	0.0110584
Methanobrevibacter	mrsa	1.01801	0.310547	0.00156957	0.011415
Oscillospira	aureus	1.12118	0.351793	0.00207745	0.0144518
Aerococcus	aureus	-1.29891	0.423773	0.00299973	0.0199982
Acinetobacter	mrsa	-1.58822	0.525188	0.00338731	0.0216788
Rothia	mrsa	-1.31582	0.444625	0.0041617	0.024108
Methanobrevibacter	aureus	0.910362	0.308823	0.00423397	0.024108
Pediococcus	aureus	1.53767	0.517384	0.00395379	0.024108
p-75-a5	aureus	1.14709	0.390467	0.00436958	0.024108
Facklamia	aureus	-1.41149	0.486757	0.00486397	0.024702
Megasphaera	aureus	1.4229	0.489687	0.00479483	0.024702
Subdoligranulum	mrsa	1.09601	0.378641	0.0049404	0.024702
Anaerococcus	mrsa	1.74427	0.616649	0.00595688	0.0288819
Globicatella	aureus	-1.61544	0.59299	0.00798468	0.0371309
Actinobacillus	aureus	-1.55024	0.570477	0.00812238	0.0371309
Phascolarctobacterium	aureus	1.1073	0.409241	0.00838791	0.0372796
Peptococcus	mrsa	0.839526	0.312575	0.0088704	0.0383585
Bacteroides	mrsa	1.17498	0.440867	0.00937147	0.0384471
02d06	mrsa	0.839848	0.314562	0.00925903	0.0384471
Fusobacterium	mrsa	-1.46962	0.568238	0.0116087	0.0464349
Coprococcus	mrsa	1.23223	0.480049	0.0122005	0.0476116

## Sheet: L7_mrsa_16S
Taxa	metadata	coefficient	stderr	pval	qval
Streptococcus agalactiae	mrsa	-3.04798	0.457062	3.66549e-09	6.59789e-07
Acinetobacter schindleri	mrsa	-3.1595	0.489732	9.21154e-09	8.29038e-07
Moraxella nonliquefaciens/catarrhalis	mrsa	4.87627	0.826736	9.24408e-08	5.54645e-06
unclassified Enterobacteriaceae sp.	mrsa	-2.89439	0.521375	3.86899e-07	1.74104e-05
unclassified Staphylococcus sp.	mrsa	-1.8547	0.346788	8.96664e-07	3.22799e-05
unclassified Actinobacillus sp.	mrsa	-2.59332	0.515243	3.08557e-06	7.93433e-05
Haemophilus parasuis	mrsa	-1.93854	0.383349	2.82431e-06	7.93433e-05
Mannheimia varigena	mrsa	-4.22437	0.842778	3.62477e-06	8.15573e-05
Vagococcus fluvialis	mrsa	1.91388	0.398517	7.67534e-06	0.000153507
Gallicola barnesae	mrsa	2.12701	0.452093	1.09785e-05	0.000179648
unclassified Gemella sp.	mrsa	-2.4218	0.512278	1.01517e-05	0.000179648
unclassified Lactobacillus sp.	mrsa	1.79919	0.39931	2.35097e-05	0.000352645
unclassified Weissela sp.	mrsa	1.97358	0.452368	3.98638e-05	0.000551961
unclassified Planococcaceae sp.	mrsa	2.07223	0.496046	7.77368e-05	0.000999473
Peptostreptococcus russellii	mrsa	1.26137	0.313564	0.00013333	0.00149996
unclassified Micrococcus sp.	mrsa	-1.37987	0.341638	0.000125923	0.00149996
Corynebacterium stationis	aureus	-2.25205	0.565345	0.000152912	0.00159562
Helcococcus ovis	mrsa	-1.86059	0.468223	0.000159562	0.00159562
Fusobacterium gastrosuis	mrsa	-2.12277	0.54684	0.000218903	0.00207382
Clostridium cadveris	aureus	-1.27926	0.366832	0.000809547	0.00728592
Clostridium disporicum	mrsa	1.22675	0.354991	0.000905883	0.00776471
unclassified Pasteurellaceae sp.	mrsa	-1.99816	0.588037	0.00109351	0.00855792
Streptococcus hyointestinalis	mrsa	-1.46667	0.430092	0.00105542	0.00855792
Lactobacillus mucosae	aureus	-1.80348	0.540888	0.00131727	0.00987952
Bacteroides coprosuis	mrsa	1.17015	0.354314	0.00145763	0.0104949
Streptococcus pluranimalium	aureus	-2.97682	0.922742	0.00184351	0.0127628
Methanobrevibacter smithii	aureus	1.66078	0.516684	0.00191484	0.0127656
Mannheimia varigena	aureus	-2.7213	0.850148	0.0020142	0.0129484
Lactobacillus salivarius	aureus	1.30565	0.412467	0.00222199	0.0137917
Dorea longicatena	mrsa	1.08373	0.344739	0.00237789	0.0142673
unclassified Lachnospiraceae sp.	aureus	1.3795	0.440867	0.00247787	0.0143876
Myroides odoratimimus	aureus	-1.40181	0.451379	0.00265767	0.0146177
Subdoligranulum variabile	mrsa	1.21167	0.390502	0.00267991	0.0146177
Facklamia tabacinasalis	aureus	-1.3402	0.437559	0.00301956	0.0155292
Clostridium perfringens	mrsa	-1.71848	0.560019	0.00296856	0.0155292
Porphyromonas pasteri	mrsa	-2.2731	0.746914	0.00320242	0.0160121
Veillonella caviae	aureus	-1.82424	0.607864	0.00362586	0.0176393
unclassified Lactobacillus sp.	aureus	1.18988	0.402527	0.00414077	0.0196142
unclassified Ruminococcaceae sp.	aureus	1.36226	0.46439	0.00441842	0.0203927
Rothia nasimurium	mrsa	-1.19807	0.413994	0.00502392	0.0223301
Peptococcus niger	mrsa	0.935598	0.324325	0.0050863	0.0223301
Aerococcus viridans	aureus	-1.40581	0.490719	0.00541555	0.0232095
Corynebacterium confusum	mrsa	-0.938239	0.33005	0.00577255	0.0241642
Phascolarctobacterium succinatutens	aureus	1.23928	0.449292	0.00725459	0.0296779
Methanobrevibacter millerae	aureus	1.26567	0.469472	0.0086288	0.0345152
Globicatella sulfidifaciens	aureus	-1.46482	0.567638	0.0117686	0.0460511
Phascolarctobacterium succinatutens	mrsa	1.15848	0.451799	0.0122898	0.0470675

## Sheet: L6_mrsa_tuf
Taxa	metadata	coefficient	stderr	pval	qval
Staphylococcus	mrsa	-2.53345	0.372315	1.41822e-09	1.13457e-08
Moraxella	mrsa	5.12802	0.729528	5.10265e-10	1.13457e-08
Vagococcus	mrsa	3.01249	0.437547	1.01851e-09	1.13457e-08
Gemella	mrsa	-2.71145	0.618281	3.33466e-05	0.00020008
Macrococcus	aureus	-1.28686	0.353018	0.000461747	0.00221639

## Sheet: L7_mrsa_tuf
Taxa	metadata	coefficient	stderr	pval	qval
Staphylococcus microti	mrsa	-3.7776	0.484268	1.5181e-11	1.06267e-09
Moraxella bovoculi	mrsa	5.38942	0.788787	1.23544e-09	4.32405e-08
Vagococcus teuberi	mrsa	2.76781	0.456645	3.79923e-08	8.86488e-07
Enterococcus faecium	mrsa	-2.63516	0.442684	5.90713e-08	1.03375e-06
Macrococcus caseolyticus	mrsa	1.76826	0.31646	2.78443e-07	3.8982e-06
Staphylococcus simulans	mrsa	-1.85714	0.335302	3.43004e-07	4.00171e-06
Vagococcus lutrae	mrsa	2.83122	0.560637	2.69791e-06	2.69791e-05
Streptococcus sp.	mrsa	-2.35581	0.500559	1.0079e-05	8.81911e-05
Staphylococcus hyicus	mrsa	-2.22906	0.484982	1.52048e-05	0.000118259
Gemella morbillorum	mrsa	-2.58649	0.613744	6.32654e-05	0.000442858
Staphylococcus haemolyticus	mrsa	-1.3457	0.328505	9.64465e-05	0.00061375
Enterococcus cecorum	aureus	1.63849	0.451123	0.000483301	0.00281926
Macrococcus sp.	mrsa	1.58743	0.489647	0.00170371	0.00847717
Turicibacter sp.	aureus	1.05097	0.322901	0.00164234	0.00847717
Streptococcus sp.	aureus	-1.61183	0.502389	0.00193764	0.00847717
Sphingobacterium sp.	mrsa	-1.03073	0.320841	0.00186936	0.00847717
Macrococcus canis	mrsa	-1.25928	0.4006	0.00230766	0.00950212
Staphylococcus epidermidis	aureus	1.22135	0.405944	0.00346242	0.013465
Staphylococcus cohnii	mrsa	1.1168	0.379853	0.00423723	0.0156108
Staphylococcus aureus	aureus	1.19596	0.420434	0.00558434	0.0195452
Staphylococcus microti	aureus	-1.33947	0.484268	0.0069773	0.0232577
Staphylococcus aureus	mrsa	1.13414	0.420434	0.00844036	0.0268557
Staphylococcus hyicus	aureus	-1.27131	0.492212	0.0115477	0.035145
Blautia obeum	aureus	-0.985426	0.392143	0.0138845	0.0404963
